# Supplementary material for: Reduction in PA28αβ activation in HD mouse brain correlates to increased mHTT aggregation in cell models
Source: PLoS One. 2022 Dec 27;17(12):e0278130. doi: 10.1371/journal.pone.0278130 (PMC9794069; doi:10.1371/journal.pone.0278130)
Supplement: S1 File — (ZIP) [file pone.0278130.s006.zip]

Archive with 63 entries (58 files):
- Supporting Information_Matlab/
- Supporting Information_Matlab/20210428_ST_72_n3_dnajb6_E04_aggr_14.tif
- Supporting Information_Matlab/20210428_ST_72_n3_dnajb6_E04_nuclei_14.tif
- Supporting Information_Matlab/ExampleData/
- Supporting Information_Matlab/ExampleData/ScreenWells/
- Supporting Information_Matlab/ExampleData/ScreenWells/AnalyseImages/
- Supporting Information_Matlab/ExampleData/ScreenWells/AnalyseImages/E04_001_aggr.jpg
- Supporting Information_Matlab/ExampleData/ScreenWells/AnalyseImages/E04_001_singlenucl.jpg
- Supporting Information_Matlab/ExampleData/ScreenWells/AnalyseImages/E04_002_aggr.jpg
- Supporting Information_Matlab/ExampleData/ScreenWells/AnalyseImages/E04_002_singlenucl.jpg
- Supporting Information_Matlab/ExampleData/ScreenWells/AnalyseImages/E04_003_aggr.jpg
- Supporting Information_Matlab/ExampleData/ScreenWells/AnalyseImages/E04_003_singlenucl.jpg
- Supporting Information_Matlab/ExampleData/ScreenWells/AnalyseImages/E04_004_aggr.jpg
- Supporting Information_Matlab/ExampleData/ScreenWells/AnalyseImages/E04_004_singlenucl.jpg
- Supporting Information_Matlab/ExampleData/ScreenWells/AnalyseImages/E04_005_aggr.jpg
- Supporting Information_Matlab/ExampleData/ScreenWells/AnalyseImages/E04_005_singlenucl.jpg
- Supporting Information_Matlab/ExampleData/ScreenWells/AnalyseImages/E04_006_aggr.jpg
- Supporting Information_Matlab/ExampleData/ScreenWells/AnalyseImages/E04_006_singlenucl.jpg
- Supporting Information_Matlab/ExampleData/ScreenWells/AnalyseImages/E04_007_aggr.jpg
- Supporting Information_Matlab/ExampleData/ScreenWells/AnalyseImages/E04_007_singlenucl.jpg
- Supporting Information_Matlab/ExampleData/ScreenWells/AnalyseImages/E04_008_aggr.jpg
- Supporting Information_Matlab/ExampleData/ScreenWells/AnalyseImages/E04_008_singlenucl.jpg
- Supporting Information_Matlab/ExampleData/ScreenWells/AnalyseImages/E04_009_aggr.jpg
- Supporting Information_Matlab/ExampleData/ScreenWells/AnalyseImages/E04_009_singlenucl.jpg
- Supporting Information_Matlab/ExampleData/ScreenWells/AnalyseImages/E04_010_aggr.jpg
- Supporting Information_Matlab/ExampleData/ScreenWells/AnalyseImages/E04_010_singlenucl.jpg
- Supporting Information_Matlab/ExampleData/ScreenWells/AnalyseImages/E04_011_aggr.jpg
- Supporting Information_Matlab/ExampleData/ScreenWells/AnalyseImages/E04_011_singlenucl.jpg
- Supporting Information_Matlab/ExampleData/ScreenWells/AnalyseImages/E04_012_aggr.jpg
- Supporting Information_Matlab/ExampleData/ScreenWells/AnalyseImages/E04_012_singlenucl.jpg
- Supporting Information_Matlab/ExampleData/ScreenWells/AnalyseImages/E04_013_aggr.jpg
- Supporting Information_Matlab/ExampleData/ScreenWells/AnalyseImages/E04_013_singlenucl.jpg
- Supporting Information_Matlab/ExampleData/ScreenWells/AnalyseImages/E04_014_aggr.jpg
- Supporting Information_Matlab/ExampleData/ScreenWells/AnalyseImages/E04_014_singlenucl.jpg
- Supporting Information_Matlab/ExampleData/ScreenWells/AnalyseImages/E04_015_aggr.jpg
- Supporting Information_Matlab/ExampleData/ScreenWells/AnalyseImages/E04_015_singlenucl.jpg
- Supporting Information_Matlab/ExampleData/ScreenWells/AnalyseImages/E04_016_aggr.jpg
- Supporting Information_Matlab/ExampleData/ScreenWells/AnalyseImages/E04_016_singlenucl.jpg
- Supporting Information_Matlab/ExampleData/ScreenWells/AnalyseImages/E04_017_aggr.jpg
- Supporting Information_Matlab/ExampleData/ScreenWells/AnalyseImages/E04_017_singlenucl.jpg
- Supporting Information_Matlab/ExampleData/ScreenWells/AnalyseImages/E04_018_aggr.jpg
- Supporting Information_Matlab/ExampleData/ScreenWells/AnalyseImages/E04_018_singlenucl.jpg
- Supporting Information_Matlab/ExampleData/ScreenWells/AnalyseImages/E04_019_aggr.jpg
- Supporting Information_Matlab/ExampleData/ScreenWells/AnalyseImages/E04_019_singlenucl.jpg
- Supporting Information_Matlab/ExampleData/ScreenWells/AnalyseImages/E04_020_aggr.jpg
- Supporting Information_Matlab/ExampleData/ScreenWells/AnalyseImages/E04_020_singlenucl.jpg
- Supporting Information_Matlab/ExampleData/ScreenWells/AnalyseImages/E04_021_aggr.jpg
- Supporting Information_Matlab/ExampleData/ScreenWells/AnalyseImages/E04_021_singlenucl.jpg
- Supporting Information_Matlab/ExampleData/ScreenWells/AnalyseImages/E04_022_aggr.jpg
- Supporting Information_Matlab/ExampleData/ScreenWells/AnalyseImages/E04_022_singlenucl.jpg
- Supporting Information_Matlab/ExampleData/ScreenWells/AnalyseImages/E04_023_aggr.jpg
- Supporting Information_Matlab/ExampleData/ScreenWells/AnalyseImages/E04_023_singlenucl.jpg
- Supporting Information_Matlab/ExampleData/ScreenWells/AnalyseImages/E04_024_aggr.jpg
- Supporting Information_Matlab/ExampleData/ScreenWells/AnalyseImages/E04_024_singlenucl.jpg
- Supporting Information_Matlab/ExampleData/ScreenWells/AnalyseImages/E04_025_aggr.jpg
- Supporting Information_Matlab/ExampleData/ScreenWells/AnalyseImages/E04_025_singlenucl.jpg
- Supporting Information_Matlab/ExampleData/ScreenWells/AnalyseImages/Thumbs.db
- Supporting Information_Matlab/ExampleData/ScreenWells/Results/
- Supporting Information_Matlab/ExampleData/ScreenWells/Results/heatmap-All-Tiles.png
- Supporting Information_Matlab/ExampleData/ScreenWells/Results/heatmap-All-Tiles.xlsx
- Supporting Information_Matlab/ExampleData/ScreenWells/Results/Thumbs.db
- Supporting Information_Matlab/PicoScreen.mlx
- Supporting Information_Matlab/PicoScreen.pdf
