# Supplementary material for: Reduction in PA28αβ activation in HD mouse brain correlates to increased mHTT aggregation in cell models
Source: PLoS One. 2022 Dec 27;17(12):e0278130. doi: 10.1371/journal.pone.0278130 (PMC9794069; doi:10.1371/journal.pone.0278130)
Supplement: S1 File — (ZIP) [file pone.0278130.s006.zip › Supporting Information_Matlab/ExampleData/ScreenWells/Results/heatmap-All-Tiles.xlsx]

## Sheet: Sheet1
				3.61313
